# Supplementary material for: Comparison of Ultraviolet A, B and C Treatments in Preserving the Quality and Nutritional Integrity of Fresh-Cut Spinach
Source: Foods. 2025 Apr 16;14(8):1374. doi: 10.3390/foods14081374 (PMC12026952; doi:10.3390/foods14081374)
Supplement: Supplementary file 1 [file foods-14-01374-s001.zip]

Archive with 1 entries (1 files):
- foods-3572102-supplementary.pdf
